# Supplementary material for: Effect of flashlight guidance on manual ventilation performance in cardiopulmonary resuscitation: A randomized controlled simulation study
Source: PLoS One. 2018 Jun 13;13(6):e0198907. doi: 10.1371/journal.pone.0198907 (PMC5999285; doi:10.1371/journal.pone.0198907)
Supplement: S1 File — (XLSX) [file pone.0198907.s001.xlsx]

## Sheet: Sheet1
No	Date	Interventnion	Group_No	Age	Sex	Height	Height_m	Weight	BMI	Ambu_ex	CPR_ex	Compression rate_1	Compression rate_2	Compression rate	VAS	Total respiratory count	Mean ventilation volume (ml)	Mean inspiratory velocity (ml/sec)	Ventilation rate	Optimal ventilation supply	Insufficient volume supply	Excessive volume supply	Optimal inspiration duration	Short inspiration duration	Long inspiration duration	Interval
1	1	1	1	24	1	180	1.8	82	25.3086	0	1	134	136	135	2	20	353	596	9	4	7	9	17	3	0	2	7	13	19	25	31	37	43	49	55	61	67	73	79	85	91	97	104	109	115
2	1	1	2	27	1	173	1.73	74	24.7252	1	1	120	123	121.5	1	20	707	636	9	10	1	9	19	0	0	4	10	16	22	29	35	41	47	53	59	65	71	77	83	89	95	101	107	113	119
3	1	1	3	26	1	177	1.77	73	23.3011	1	1	120	123	121.5	1	20	684	855	9	16	0	4	20	0	0	4	10	16	22	28	34	40	46	52	58	64	70	76	82	88	94	100	106	112	118
4	1	1	4	25	1	174	1.74	60	19.8177	1	1	125	118	121.5	3	20	543	763	9	19	0	1	19	0	0	4	10	16	22	28	34	40	46	52	58	65	70	77	83	89	95	101	107	113	119
5	1	1	5	28	1	185	1.85	75	21.9138	1	0	110	105	107.5	2	20	559	917	9	20	0	0	20	0	0	2	7	14	20	26	32	38	44	50	56	62	68	74	80	86	92	98	104	110	116
6	1	1	6	28	1	178	1.78	70	22.0932	0	1	112	119	115.5	1	20	610	566	9	19	0	1	20	0	0	2	8	14	20	26	32	38	44	50	56	62	68	74	80	86	92	98	104	110	116
7	1	1	7	24	1	186	1.86	78	22.546	0	0	127	127	127	4	20	732	801	9	4	0	16	20	0	0	2	8	14	20	26	32	38	44	50	56	62	68	74	80	86	92	98	104	110	116
14	2	1	8	29	1	175	1.75	80	26.1224	0	1	109	119	114	4	20	354	674	9	8	12	0	13	7	0	2	7	13	19	25	31	37	43	50	55	61	68	74	80	86	92	98	104	110	116
16	2	1	9	26	0	158	1.58	56	22.4323	1	1	110	118	114	1	20	633	1161	9	18	0	2	19	1	0	3	8	15	20	26	32	38	44	50	56	62	68	74	81	87	93	99	105	111	117
17	2	1	10	25	0	170	1.7	60	20.7612	1	1	101	124	112.5	1	21	531	932	10	20	1	0	20	1	0	2	8	14	20	26	32	38	44	50	56	61	68	74	80	86	92	98	104	110	116
18	2	1	11	25	1	177	1.77	77	24.5779	1	1	104	109	106.5	1	23	445	589	9	18	4	1	19	3	0	5	11	17	23	29	35	41	47	53	59	65	71	76	82	89	95	101	107	113	119
19	2	1	12	23	1	179	1.79	83	25.9043	0	1	121	116	118.5	3	20	559	757	9	20	0	0	20	0	0	3	9	15	21	27	33	39	45	51	57	64	69	76	82	87	94	100	106	112	118
20	2	1	13	26	1	173	1.73	70	23.3887	0	1	121	122	121.5	6	20	682	954	9	9	1	10	18	2	0	1	6	11	17	23	30	35	42	48	54	59	66	72	78	84	90	96	102	108	114
28	3	1	14	24	0	164	1.64	50	18.5901	1	0	123	138	130.5	2	18	492	969	10	16	2	0	13	5	0	1	7	13	20	28	35	37	42	48	54	60	66	72	78	85	90	96	102	109	115
29	3	1	15	30	0	168	1.68	58	20.5499	1	0	109	110	109.5	1	20	811	591	9	6	0	14	13	0	7	1	7	13	19	25	31	37	43	49	55	61	67	73	79	85	91	97	103	109	115
30	3	1	16	25	0	158	1.58	51	20.4294	1	0	110	111	110.5	2	21	575	700	10	19	1	1	19	1	0	4	10	16	22	28	34	40	46	53	59	63	71	77	83	89	95	101	107	113	119
31	3	1	17	25	1	168	1.68	65	23.03	0	1	114	113	113.5	1	20	700	700	9	11	0	9	20	0	0	2	7	13	19	25	31	37	43	49	55	61	68	74	80	86	92	98	104	110	116
32	3	1	18	25	1	170	1.7	68	23.5294	1	0	110	114	112	1	20	651	748	9	16	0	4	20	0	0	2	8	14	20	26	32	38	44	50	56	62	68	74	80	86	92	98	104	110	116
33	3	1	19	25	1	177	1.77	80	25.5354	0	1	130	113	121.5	1	20	726	814	9	6	0	14	20	0	0	4	10	16	21	27	33	39	46	52	58	64	70	76	82	88	94	100	106	112	118
34	3	1	20	24	0	163	1.63	53	19.9481	0	0	124	127	125.5	2	21	484	684	10	20	1	0	20	1	0	4	10	16	22	28	34	40	46	52	58	64	70	76	82	88	94	100	106	111	119
42	4	1	21	24	1	177	1.77	75	23.9395	0	0	108	117	112.5	8	20	689	766	9	3	0	17	20	0	0	2	8	14	20	26	31	37	42	49	56	62	68	74	80	86	92	98	103	110	116
43	4	1	22	26	0	160	1.6	56	21.875	0	1	112	114	113	1	20	655	874	9	1	0	19	20	0	0	2	8	14	20	26	32	37	43	50	56	62	68	74	80	86	92	98	104	110	116
44	4	1	23	26	0	160	1.6	52	20.3125	0	1	120	114	117	2	20	887	959	9	0	0	20	20	0	0	3	8	14	20	26	32	38	44	50	56	62	68	74	80	87	92	98	104	110	116
45	4	1	24	24	1	170	1.7	65	22.4913	0	0	118	116	117	0	21	433	626	9	2	19	0	20	0	0	1	6	12	18	23	30	36	42	48	54	60	66	72	78	84	90	96	102	108	114
46	4	1	25	25	1	169	1.69	69	24.1588	0	1	120	120	120	4	20	616	822	9	9	0	11	20	0	0	2	7	12	19	25	31	37	43	49	55	61	67	73	79	85	91	97	103	110	115
47	4	1	26	23	1	175	1.75	61	19.9184	0	1	116	126	121	1	20	690	846	9	0	1	19	19	1	0	1	5	11	17	23	29	35	41	48	54	60	66	72	78	84	90	96	102	108	114
48	4	1	27	23	1	179	1.79	76	23.7196	1	0	112	116	114	3	20	497	682	9	12	8	0	19	1	0	1	6	12	18	24	30	36	42	48	54	60	66	72	78	84	90	96	102	108	114
55	5	1	28	23	0	160	1.6	49	19.1406	1	0	126	126	126	2	21	538	665	10	12	4	5	20	1	0	1	3	6	12	18	24	30	36	42	48	54	60	66	72	80	85	90	97	103	109	115
56	5	1	29	23	1	160	1.6	47	18.3594	1	0	120	122	121	5	20	627	698	9	7	0	13	20	0	0	3	9	15	21	27	33	39	45	50	57	63	69	76	81	87	93	100	106	112	118
57	5	1	30	25	1	172	1.72	70	23.6614	0	0	124	114	119	4	20	531	710	9	11	6	3	19	1	0	3	8	14	20	26	32	38	44	50	56	61	68	74	80	86	92	98	104	110	116
58	5	1	31	27	0	162	1.62	52	19.8141	0	0	122	122	122	7	20	516	600	9	13	7	0	20	0	0	4	9	15	21	27	33	39	45	51	57	63	69	76	81	87	93	99	105	111	117
59	5	1	32	25	1	177	1.77	61	19.4708	0	1	126	121	123.5	1	21	593	590	10	7	3	11	17	1	3	1	3	9	15	21	27	33	39	45	51	57	63	69	75	81	87	94	99	105	111	117
60	5	1	33	23	1	174	1.74	67	22.1297	1	1	96	116	106	1	20	760	543	9	2	0	18	12	0	7	4	10	16	22	27	34	40	46	52	58	64	70	76	82	88	94	100	106	112	118
61	5	1	34	24	1	172	1.72	67	22.6474	0	1	116	104	110	1	20	740	482	9	0	0	20	7	0	13	2	8	14	20	26	32	38	44	50	56	62	68	74	80	86	92	98	104	110	116
69	6	1	35	23	0	158	1.58	48	19.2277	0	0	128	134	131	3	21	616	1083	9	5	1	15	19	1	0	5	11	17	23	29	35	41	47	53	59	65	71	77	83	89	96	101	107	113	120
70	6	1	36	25	0	160	1.6	61	23.8281	0	0	123	129	126	3	20	533	760	10	16	3	1	20	0	0	1	6	12	18	24	30	36	42	48	54	61	67	73	79	85	91	97	103	109	115
71	6	1	37	23	1	176	1.76	78	25.1808	1	1	100	112	106	6	21	562	731	10	14	2	5	21	0	0	1	4	10	16	22	28	34	40	46	52	58	64	70	76	82	88	94	100	106	112	118
72	6	1	38	25	0	168	1.68	65	23.03	0	0	114	108	111	4	21	618	823	10	1	2	18	20	1	0	1	7	13	19	25	31	37	43	49	55	61	67	73	79	85	91	97	103	109	115
73	6	1	39	24	1	174	1.74	68	22.46	1	0	130	126	128	1	20	577	716	9	10	2	8	19	1	0	3	8	14	19	26	31	38	44	50	56	62	68	74	80	86	92	98	104	111	117
74	6	1	40	31	0	162	1.62	44	16.7657	0	0	116	118	117	6	20	834	660	10	0	0	20	17	0	3	2	7	13	19	25	31	37	43	49	54	60	67	73	79	85	91	97	103	109	115
75	6	1	41	27	0	152	1.52	61	26.4024	0	0	104	106	105	5	21	513	401	10	6	8	7	9	2	10	3	7	13	19	25	31	37	43	49	55	61	67	74	80	86	91	98	104	110	116
83	7	1	42	24	0	163	1.63	52	19.5717	1	1	108	112	110	4	20	555	710	9	16	2	2	20	0	0	2	7	13	19	25	31	37	43	49	55	62	68	74	80	86	92	98	104	110	116
84	7	1	43	23	1	177	1.77	72	22.9819	0	0	118	110	114	2	20	628	739	9	0	1	19	19	1	0	5	11	17	23	29	35	41	47	53	59	65	72	78	84	90	96	102	108	114	120
85	7	1	44	26	1	185	1.85	79	23.0825	1	0	116	114	115	5	20	698	640	9	4	0	16	17	0	3	2	7	13	19	25	31	37	43	49	55	61	67	73	79	85	91	97	103	109	115
86	7	1	45	22	0	158	1.58	58	23.2335	0	0	120	118	119	6	20	876	643	9	0	1	19	14	0	6	2	7	13	19	25	32	38	44	50	56	62	68	74	80	86	92	98	104	110	116
87	7	1	46	23	0	173	1.73	71	23.7228	0	0	126	122	124	8	21	417	683	10	3	18	0	20	1	0	1	3	8	14	20	26	32	39	44	51	57	63	69	75	81	87	93	99	105	111	117
88	7	1	47	23	1	168	1.68	80	28.3447	0	0	120	126	123	3	19	643	941	9	4	1	14	17	2	0	3	8	14	20	26	32	38	44	50	56	63	68	74	80	86	92	98	104	110	117
89	7	1	48	24	1	172	1.72	70	23.6614	1	0	112	120	116	3	20	531	843	9	14	5	1	18	2	0	2	7	13	19	25	31	37	43	49	55	61	67	73	79	84	91	97	103	109	115
97	8	1	49	30	1	180	1.8	86	26.5432	1	1	110	114	112	3	20	700	624	9	4	0	16	18	0	2	2	8	14	20	26	32	38	44	50	56	62	68	74	80	85	92	98	104	110	116
98	8	1	50	24	1	180	1.8	66	20.3704	1	1	100	98	99	1	20	588	801	9	16	2	2	19	0	0	5	11	17	23	29	35	41	47	53	59	65	71	77	83	89	95	101	107	113	119
99	8	1	51	25	1	178	1.78	72	22.7244	0	0	104	106	105	6	19	747	632	9	0	0	19	18	0	1	4	9	15	21	27	33	39	45	51	57	63	69	75	81	87	93	99	105	111	117
100	8	1	52	23	1	176	1.76	72	23.2438	1	1	98	112	105	7	21	730	796	10	0	1	20	20	1	0	4	9	15	20	21	27	33	39	45	51	57	63	69	75	81	87	93	100	105	111	117
101	8	1	53	23	0	162	1.62	49	18.6709	0	0	112	112	112	8	21	605	893	10	7	1	13	21	0	0	2	4	9	15	21	27	33	39	45	51	57	63	69	75	81	87	93	99	105	111	117
102	8	1	54	30	1	171	1.71	65	22.2291	1	1	104	112	108	1	20	505	614	9	11	9	0	20	0	0	4	10	15	21	27	33	39	45	51	57	63	69	75	81	87	93	99	105	111	117
110	9	1	55	25	1	174	1.74	64	21.1389	1	1	124	128	126	1	20	440	708	10	4	16	0	19	1	0	2	6	11	17	23	29	35	42	47	53	59	65	71	77	83	89	95	101	107	113	119
111	9	1	56	23	1	165	1.65	55	20.202	0	0	120	124	122	4	19	708	363	9	1	0	18	2	0	17	4	10	16	22	28	34	40	46	52	58	64	70	76	82	88	94	100	106	112	118
112	9	1	57	23	1	181	1.81	80	24.4193	1	0	112	110	111	5	20	596	680	9	11	0	9	20	0	0	3	8	14	20	26	32	38	44	50	56	63	68	74	80	86	92	98	104	110	117
113	9	1	58	24	1	186	1.86	81	23.4131	1	1	108	108	108	1	20	597	621	9	11	0	9	20	0	0	3	8	14	20	26	32	38	44	50	56	63	68	74	80	86	92	98	104	110	117
114	9	1	59	25	0	159	1.59	49	19.3821	1	0	104	112	108	2	22	488	1044	11	18	4	0	17	5	0	4	9	15	21	27	33	39	45	51	57	63	69	75	81	87	93	99	103	105	111	117
115	9	1	60	23	1	175	1.75	67	21.8776	0	0	104	117	110.5	2	20	605	721	9	8	0	12	19	0	0	5	11	17	23	29	35	41	47	53	59	65	71	77	83	89	95	101	107	113	119
116	9	1	61	23	0	167	1.67	52	18.6453	1	0	120	108	114	7	20	514	741	9	13	7	0	19	1	0	1	6	11	18	24	30	36	42	48	54	60	66	72	78	84	90	96	102	108	114
8	1	0	1	25	1	190	1.9	70	19.3906	0	1	130	124	127	5	17	515	540	8	17	0	0	17	0	0	4	7	14	21	27	34	41	48	55	61	68	76	85	92	99	108	116
9	1	0	2	32	1	176	1.76	65	20.984	0	0	118	114	116	6	13	750	451	6	4	0	9	3	0	9	3	11	19	29	40	49	60	70	80	90	99	107	117
10	1	0	3	25	0	160	1.6	50	19.5312	0	0	110	112	111	9	18	995	357	8	1	0	17	0	0	17	2	6	12	18	27	32	41	47	54	60	67	73	80	87	95	102	109	117
11	1	0	4	24	1	176	1.76	78	25.1808	0	0	94	94	94	9	18	1000	348	8	1	0	17	0	0	17	4	11	20	28	36	42	49	55	62	68	74	81	87	93	100	106	112	119
12	1	0	5	23	1	172	1.72	74	25.0135	0	0	110	110	110	8	19	403	610	10	11	8	0	19	0	0	13	18	23	28	32	36	40	46	52	58	64	71	77	84	90	96	102	109	115
13	1	0	6	24	1	180	1.8	77	23.7654	0	1	114	116	115	7	13	584	527	6	12	0	1	12	0	1	2	8	16	27	37	44	53	63	74	84	95	106	118
21	2	0	7	26	0	168	1.68	55	19.487	0	1	102	108	105	7	26	934	474	12	1	0	25	4	0	21	1	4	7	10	13	17	21	25	28	33	38	43	48	52	57	63	68	74	79	84	91	97	103	109
22	2	0	8	27	0	163	1.63	48	18.0662	0	1	106	100	103	3	34	723	499	17	6	0	28	22	0	12	4	6	9	12	16	20	23	26	30	33	37	40	44	48	52	55	59	62	66	69	72	75	79	82
23	2	0	9	26	1	168	1.68	60	21.2585	0	1	110	100	105	4	19	740	706	10	3	0	16	19	0	0	11	17	22	28	33	40	45	51	57	64	70	76	82	88	94	100	105	112	117
24	2	0	10	23	1	177	1.77	68	21.7051	0	1	112	112	112	6	29	551	438	14	28	1	0	26	1	1	1	3	6	10	15	20	23	27	31	36	42	43	46	50	54	58	63	68	72	76	81	85	90	94
25	2	0	11	24	1	175	1.75	62	20.2449	1	1	128	126	127	3	18	649	801	9	14	0	4	18	0	0	4	7	13	21	27	34	40	51	58	62	69	76	83	89	96	102	109	116
26	2	0	12	28	0	163	1.63	55	20.7008	0	1	108	122	115	8	22	645	612	11	19	1	2	22	0	0	1	5	14	20	27	33	39	45	50	56	62	66	71	76	80	85	90	94	99	104	109	114
27	2	0	13	26	1	183	1.83	87	25.9787	1	1	114	116	115	7	21	389	1321	11	9	12	0	0	21	0	5	10	15	21	26	31	37	43	48	54	60	66	71	76	81	87	92	97	102	107	113
35	3	0	14	25	0	172	1.72	55	18.5911	1	0	122	114	118	6	18	926	554	9	0	1	17	0	1	17	2	7	13	19	26	34	40	47	54	60	70	71	77	85	92	100	107	114
36	3	0	15	28	0	176	1.76	62	20.0155	1	0	118	130	124	3	26	489	957	12	25	0	1	18	7	0	2	7	12	17	22	26	31	36	41	45	50	54	58	63	68	72	77	82	87	92	96	100	105	109
37	3	0	16	23	1	170	1.7	68	23.5294	0	0	128	133	130.5	4	22	517	424	10	22	0	0	18	0	4	1	5	10	14	19	24	29	34	38	44	49	54	60	69	74	81	87	93	99	105	111	116
38	3	0	17	29	0	173	1.73	58	19.3792	0	0	132	130	131	6	27	431	559	13	20	7	0	27	0	0	1	4	7	11	15	20	23	28	33	37	41	46	50	54	59	64	69	74	79	84	89	93	98	102
39	3	0	18	27	1	177	1.77	77	24.5779	0	0	132	134	133	3	19	475	408	12	17	2	0	17	1	1	3	6	10	15	19	24	28	34	41	45	58	62	68	72	77	82	86	95	100	104
40	3	0	19	26	1	173	1.73	83	27.7323	1	1	132	128	130	9	25	662	465	12	15	0	10	12	0	12	1	4	10	15	20	25	31	35	40	44	49	54	59	63	68	72	77	82	87	91	96	101	106	112
41	3	0	20	26	1	184	1.84	83	24.5156	0	1	118	132	125	7	12	494	522	12	4	5	3	2	3	7	1	5	11	17	24	30	37	49	56	62	68	85	100	105
49	4	0	21	22	1	175	1.75	70	22.8571	0	1	102	102	102	8	17	628	470	8	6	1	10	13	0	4	2	6	13	21	28	34	40	47	54	60	68	79	87	94	99	107	113
50	4	0	22	23	1	177	1.77	72	22.9819	1	0	102	100	101	3	14	900	574	7	0	0	14	6	0	8	6	15	24	31	38	46	55	66	73	80	87	94	104	113
51	4	0	23	25	0	165	1.65	46	16.8962	0	1	110	108	109	7	17	645	453	8	3	1	13	12	0	5	1	6	13	20	27	35	41	48	56	62	70	77	84	91	98	106	114
52	4	0	24	24	1	178	1.78	67	21.1463	1	1	108	110	109	2	19	601	711	9	11	0	8	19	0	0	2	7	13	20	26	33	40	47	53	59	63	67	73	80	87	93	101	108	114
53	4	0	25	23	1	188	1.88	73	20.6541	1	1	112	112	112	7	16	614	612	7	7	0	9	16	0	0	1	8	16	23	29	37	44	51	58	68	76	85	92	101	109	117
54	4	0	26	24	1	175	1.75	73	23.8367	1	1	100	102	101	8	23	536	932	11	22	1	0	23	0	0	2	6	11	17	22	26	31	36	41	46	51	56	61	66	71	77	82	88	93	99	104	110	116
62	5	0	27	27	1	171	1.71	61	20.8611	0	0	120	116	118	3	17	748	734	8	0	0	17	0	0	17	4	12	17	22	27	33	40	46	53	61	68	75	83	90	98	108	115
63	5	0	28	27	1	174	1.74	75	24.7721	0	0	118	116	117	3	17	964	353	8	0	1	16	1	0	15	1	7	14	21	28	35	42	49	56	63	71	79	86	93	101	109	117
64	5	0	29	27	0	168	1.68	52	18.424	0	0	120	120	120	5	22	481	441	10	6	14	2	20	0	2	1	6	14	22	28	34	38	45	50	54	60	63	68	73	78	83	89	94	100	106	111	117
65	5	0	30	26	0	162	1.62	53	20.1951	1	1	104	116	110	1	23	530	861	11	19	3	1	20	2	0	5	10	16	22	28	35	40	44	50	55	59	64	68	73	79	85	91	94	99	104	108	113	119
66	5	0	31	24	0	158	1.58	47	18.8271	0	0	114	116	115	6	14	631	352	7	4	0	10	3	0	10	1	7	13	28	38	46	54	62	70	78	86	94	103	111	119
67	5	0	32	24	1	179	1.79	74	23.0954	0	0	118	118	118	7	14	940	379	7	0	0	14	0	0	14	2	6	13	21	30	38	47	57	66	74	82	91	101	112
68	5	0	33	27	1	170	1.7	78	26.9896	0	0	126	126	126	7	15	867	642	7	0	2	13	0	2	13	1	6	8	15	21	30	40	49	59	67	76	87	96	107	116
76	6	0	34	25	1	180	1.8	66	20.3704	1	1	122	134	128	7	17	770	624	8	0	0	17	14	0	3	4	10	16	21	27	31	35	46	52	58	66	75	85	92	100	108	116
77	6	0	35	23	0	164	1.64	57	21.1927	1	1	118	130	124	6	16	478	493	8	4	11	1	16	0	0	5	12	21	29	36	40	48	55	60	67	75	83	89	96	104	112
78	6	0	36	23	1	173	1.73	70	23.3887	1	0	124	130	127	4	23	663	541	11	3	0	20	20	0	3	1	6	13	20	26	30	35	40	44	49	54	59	64	69	74	78	82	87	96	100	107	111	116
79	6	0	37	25	1	180	1.8	75	23.1481	0	0	122	124	123	7	17	903	453	8	1	0	16	2	0	15	1	5	13	21	28	36	43	51	58	65	72	80	87	94	101	109	116
80	6	0	38	26	0	167	1.67	65	23.3067	0	0	126	132	129	7	16	481	395	10	7	6	3	9	1	6	4	10	17	22	29	34	48	53	59	65	70	77	83	89	95	107
81	6	0	39	27	0	171	1.71	46	15.7313	1	0	126	128	127	6	42	717	603	20	2	0	40	40	0	1	2	4	6	8	10	12	14	17	20	23	26	29	31	34	37	39	42	45	48	50	53	56	59	63
82	6	0	40	23	1	181	1.81	65	19.8407	1	0	116	120	118	5	19	594	466	9	11	1	7	17	0	2	3	7	12	17	23	29	36	42	47	54	60	67	73	79	86	93	100	106	113
90	7	0	41	28	1	179	1.79	84	26.2164	0	0	116	118	117	1	22	632	418	10	8	0	14	11	0	10	2	5	10	16	20	24	29	35	41	45	51	56	63	67	76	81	87	93	100	107	112	117
91	7	0	42	25	1	176	1.76	78	25.1808	1	1	114	112	113	0	22	715	481	11	0	0	22	11	0	10	6	12	18	23	29	34	40	45	52	60	65	71	75	80	85	89	94	100	105	110	114	120
92	7	0	43	24	1	192	1.92	85	23.0577	0	1	120	126	123	5	14	481	565	7	7	6	1	14	0	0	2	7	15	23	33	43	51	58	66	75	85	94	103	111
93	7	0	44	25	0	167	1.67	48	17.2111	0	0	120	116	118	6	30	860	627	15	0	1	29	11	1	18	2	4	6	9	12	14	17	21	26	31	35	39	43	47	51	55	59	64	67	71	76	78	82	86
94	7	0	45	23	1	175	1.75	72	23.5102	1	0	126	124	125	5	24	815	665	12	0	0	24	20	0	4	3	5	9	13	17	22	27	31	36	41	46	51	55	60	66	71	76	80	86	92	97	102	107	113
95	7	0	46	29	0	163	1.63	53	19.9481	0	0	123	140	131.5	0	22	918	428	10	0	2	20	0	2	19	1	5	11	17	23	28	35	42	49	55	61	67	72	78	83	89	95	100	105	111	116
96	7	0	47	23	1	184	1.84	84	24.811	0	1	140	138	139	7	29	911	457	14	0	0	29	2	0	26	2	5	8	13	17	21	25	28	32	36	39	44	48	52	56	60	64	69	73	77	82	87	92	97
103	8	0	48	24	1	173	1.73	67	22.3863	0	1	100	104	102	3	18	727	563	9	0	0	18	16	0	2	5	11	18	24	32	39	47	53	59	64	70	77	83	89	95	101	109	115
104	8	0	49	24	0	160	1.6	50	19.5312	0	1	106	108	107	5	24	566	601	12	9	4	11	24	0	0	2	5	9	13	17	21	26	31	36	41	45	50	54	60	66	71	77	82	88	94	99	105	110	115
105	8	0	50	25	1	177	1.77	63	20.1092	1	1	110	108	109	2	18	639	724	8	5	0	13	17	0	0	4	10	16	23	30	36	43	50	57	63	70	77	84	91	98	105	112	119
106	8	0	51	32	1	180	1.8	100	30.8642	0	1	124	122	123	7	26	696	471	12	3	3	20	9	2	14	1	4	8	13	20	25	31	37	41	46	50	55	60	66	71	78	83	85	90	95	96	102	106	111
107	8	0	52	23	1	180	1.8	80	24.6914	1	0	110	110	110	3	29	574	503	14	26	0	3	29	0	0	3	7	11	16	20	23	28	32	35	40	44	48	52	56	61	65	69	72	77	81	84	89	93	97
108	8	0	53	24	1	170	1.7	65	22.4913	0	1	108	110	109	6	21	671	337	10	2	3	16	4	0	17	4	10	16	22	28	34	39	44	49	55	61	67	72	77	81	88	94	99	104	110	116
117	9	0	54	25	1	179	1.79	77	24.0317	0	1	122	124	123	4	19	617	487	9	6	2	11	15	0	3	4	10	17	23	30	36	43	49	56	64	71	78	85	91	97	102	108	113	119
118	9	0	55	27	1	185	1.85	88	25.7122	1	0	118	120	119	5	24	430	751	11	0	24	0	21	3	0	5	12	18	22	26	31	35	40	45	49	54	58	62	68	77	82	86	90	95	99	104	109	115
119	9	0	56	25	0	158	1.58	47	18.8271	0	1	112	112	112	3	20	578	737	9	10	2	8	19	1	0	4	10	17	24	30	35	40	46	55	62	67	72	78	84	90	95	100	105	111	118
120	9	0	57	24	1	168	1.68	56	19.8413	0	0	108	108	108	7	22	600	490	10	9	1	12	17	0	5	1	5	10	15	20	26	31	37	42	48	53	59	66	70	77	83	88	94	100	106	112	117
121	9	0	58	23	0	166	1.66	57	20.6852	1	0	102	106	104	8	34	531	578	16	24	8	2	33	0	0	1	3	6	10	13	17	20	24	28	31	36	39	42	46	49	53	56	60	66	70	73	77	81	84
122	9	0	59	24	1	177	1.77	67	21.3859	1	0	102	106	104	2	17	625	354	8	4	1	12	4	0	13	4	12	19	26	33	40	46	53	60	68	74	81	88	95	101	108	115
123	9	0	60	23	1	175	1.75	74	24.1633	1	1	112	112	112	3	24	500	539	11	16	8	0	23	1	0	1	4	10	15	20	25	30	36	40	45	50	55	60	64	70	75	79	84	88	93	99	104	109	114
[truncated: 18 more columns]

## Sheet: Sheet2
No	subject
Date
Interventnion	case :1/ contro: 0
Group_No	Group number
Age
Sex	Male:1 / female :0
Height
Weight
Ambu_ex	experienced:1/ unexperienced:0
CPR_ex	experienced:1/ unexperienced:0
Compression rate_1
Compression rate_2
Compression rate
VAS		1: easiest/10: most difficult
Total respiratory count
Mean ventilation volume (ml)
Mean inspiratory velocity (ml/sec)
Ventilation rate
Optimal ventilation supply
Insufficient volume supply
Excessive volume supply
Optimal inspiration duration
Short inspiration duration
Long inspiration duration
Interval		inspiration count during cycle
